# Supplementary material for: Electrospun naringin-loaded microsphere/sucrose acetate isobutyrate system promotes macrophage polarization toward M2 and facilitates osteoporotic bone defect repair
Source: Regen Biomater. 2023 Feb 20;10:rbad006. doi: 10.1093/rb/rbad006 (PMC9998078; doi:10.1093/rb/rbad006)
Supplement: rbad006_Supplementary_Data [file rbad006_supplementary_data.zip]

Archive with 2 entries (2 files):
- Supplementary Material.docx
- reponce letter.docx
